# Supplementary material for: Emerging patterns of fluoroquinolone resistance in Campylobacter jejuni in the UK [1998–2018]
Source: Microb Genom. 2022 Sep 26;8(9):mgen000875. doi: 10.1099/mgen.0.000875 (PMC9676030; doi:10.1099/mgen.0.000875)
Supplement: Supplementary material 1 [file mgen-8-875-s001.xlsx]

## Sheet: Sheet1
Paper	Chicken	Ruminant,	Wild/Environment	Generalist	Publication
		Cattle
1	464, 574, 607, 283,	42, 206	N/A	52, 45	(Cody et al., 2012)
	354, 257
2	661, 21, 573, 574	N/A	688, 177(Starlings) 1034(Geese)	21	(Colles et al., 2008)
3	45, 257	61, 48	177,179(beach)	21	(Cody, Colles, et al., 2010)
4	N/A	N/A	N/A	21, 45	(Dearlove et al., 2016)
5	257, 283, 353, 354, 443, 573, 574, 661	61,42	N/A	21, 45, 206,	(Pascoe et al., 2017)
				48
6	353, 354, 257	61, 42	N/A	21, 45	(Calland et al., 2021)
Joint CC	257, 353, 354	42,61	177	21, 45	N/A
